# Supplementary material for: Analysis of VEGF-A Regulated Gene Expression in Endothelial Cells to Identify Genes Linked to Angiogenesis
Source: PLoS One. 2011 Sep 13;6(9):e24887. doi: 10.1371/journal.pone.0024887 (PMC3172305; doi:10.1371/journal.pone.0024887)
Supplement: Table S2 — Graph diffusion scores and associated p-values. The data included the individual genes included in Figure 3. The file indicated if the protein was previously annotated with angiogenesis, the graph diffusion score, and the permutation-based p-value. Pseudocounts may have been added to avoid fitted probabilities of zero. (XLS) [file pone.0024887.s002.xls]

## Sheet: Supplemental2_Angiome_protein_a
Table S2: Angiome protein annotation pvalues
Protein	Seed	DKS	P-value
SUMO1	no	0.0357317	0.0042735
EP300	no	0.0162271	0.0042735
BMP3	no	0.0439136	0.0042735
TEK	no	0.097034	0.0042735
COL1A1	no	0.0441545	0.0042735
ROR2	no	0.0397842	0.0042735
COL18A1	no	0.0543282	0.0042735
BCAM	no	0.0671972	0.0042735
NPR1	yes	0.538895	0.0042735
F7	no	0.0257876	0.0042735
SDC2	no	0.0463086	0.0042735
IL6R	no	0.066466	0.0042735
IL18BP	no	0.085857	0.0042735
FN1	no	0.0372058	0.0042735
IL1RL2	no	0.135018	0.0042735
NOXA1	no	0.113294	0.0042735
MEIS1	no	0.0873045	0.0042735
SSX4	no	0.0447289	0.0042735
CREBBP	no	0.0152188	0.0042735
SOX10	no	0.0524288	0.0042735
IL8	yes	0.602708	0.0042735
CALB2	no	0.0888214	0.0042735
DEFA5	no	0.0211288	0.0042735
TGFB1	no	0.0368781	0.0042735
TNFRSF25	no	0.0993722	0.0042735
GREM2	no	0.0649486	0.0042735
NCOA5	no	0.112613	0.0042735
ERAP2	no	0.176356	0.0042735
FLT1	no	0.0393402	0.0042735
EGFR	no	0.0163429	0.0042735
IL17F	yes	0.989716	0.0042735
LRP8	no	0.0373464	0.0042735
MYOC	no	0.0260131	0.0042735
F10	no	0.0280652	0.0042735
ROBO3	no	0.1378	0.0042735
VASN	no	0.0443588	0.0042735
SDC3	no	0.0521251	0.0042735
PLG	no	0.053481	0.0042735
RNASE1	no	0.119024	0.0042735
MYOG	no	0.0585192	0.0042735
MSSE	no	0.056287	0.0042735
AGPAT5	no	0.0438316	0.0042735
DCN	no	0.0301772	0.0042735
TPH2	no	0.0571616	0.0042735
IL18R1	no	0.0597398	0.0042735
REG3A	no	0.068037	0.0042735
MEF2C	no	0.0494927	0.0042735
CYBA	no	0.0910191	0.0042735
CHID1	no	0.264885	0.0042735
CEACAM8	no	0.0851809	0.0042735
PTHLH	no	0.0751874	0.0042735
CD36	no	0.0525048	0.0042735
ATP5B	yes	0.453393	0.0042735
CDK2AP2	no	0.0744306	0.0042735
DYNC1LI2	no	0.140822	0.0042735
EMG1	no	0.0485182	0.0042735
ANTXR2	no	0.064926	0.0042735
ENAH	no	0.0494232	0.0042735
SUMO3	no	0.058455	0.0042735
ATP6AP1	no	0.0625146	0.0042735
NPR3	no	0.128929	0.0042735
HOXA7	yes	0.862474	0.0042735
TNFRSF12A	no	0.10877	0.0042735
CCL24	no	0.0766331	0.0042735
ANGPT2	no	0.119455	0.0042735
PLDN	no	0.0439097	0.0042735
TGFB3	no	0.0444022	0.0042735
AAMP	yes	0.91827	0.0042735
SDC1	no	0.0324003	0.0042735
IGFBP1	no	0.0634925	0.0042735
CDX4	no	0.148523	0.0042735
FOS	no	0.0299547	0.0042735
VHLL	no	0.0447289	0.0042735
PTPRA	no	0.0360374	0.0042735
ROBO2	no	0.0839625	0.0042735
OXSR1	no	0.0844691	0.0042735
F12	no	0.0375732	0.0042735
JUN	no	0.0139643	0.0042735
GHSR	no	0.0685628	0.0042735
GPC1	no	0.124854	0.0042735
TP63	no	0.0812998	0.0042735
APP	no	0.0275443	0.0042735
PRSS1	no	0.0973204	0.0042735
GHRH	no	0.0248177	0.0042735
ADIPOQ	no	0.102697	0.0042735
CEACAM6	no	0.0851809	0.0042735
RWDD4A	no	0.00848804	0.0042735
ORM1	no	0.0352539	0.0042735
TNXB	no	0.0769974	0.0042735
MYOD1	no	0.0249657	0.0042735
BMP6	no	0.0681381	0.0042735
TNFAIP6	no	0.0339979	0.0042735
CCL26	no	0.0516018	0.0042735
F2	no	0.0263997	0.0042735
OSM	no	0.0710189	0.0042735
USH2A	no	0.0616636	0.0042735
BMP2	no	0.0484777	0.0042735
ACE2	no	0.0727726	0.0042735
BTBD10	no	0.0348045	0.0042735
LAMA1	no	0.0474141	0.0042735
IL18RAP	no	0.0912429	0.0042735
SLIT1	no	0.0817339	0.0042735
BLVRB	no	0.0280363	0.0042735
STK39	no	0.0599194	0.0042735
PROC	no	0.0363739	0.0042735
HMOX1	yes	0.747058	0.0042735
LEO1	no	0.0161101	0.0042735
NISCH	no	0.0508044	0.0042735
TNFSF8	no	0.0680126	0.0042735
FGF5	no	0.0297044	0.0042735
EN2	no	0.00853892	0.0042735
GATA2	no	0.0505156	0.0042735
GHRHR	no	0.0678443	0.0042735
NFKB1	no	0.0173292	0.0042735
TNFRSF6B	no	0.0270338	0.0042735
SPHKAP	no	0.0580796	0.0042735
AMHR2	no	0.0216584	0.0042735
BMP8B	no	0.0278692	0.0042735
VEGFB	yes	0.689296	0.0042735
C17orf70	no	0.0130013	0.0042735
CHRDL1	no	0.0649486	0.0042735
TGM2	no	0.029995	0.0042735
IGFBP7	no	0.0200562	0.0042735
TP73	no	0.0450742	0.0042735
DNAJC7	no	0.0304018	0.0042735
CDH17	no	0.0161101	0.0042735
TPH1	no	0.0447349	0.0042735
VTN	no	0.0390955	0.0042735
CTGF	no	0.047305	0.0042735
FGFRL1	no	0.0307134	0.0042735
PTPRK	no	0.0533619	0.0042735
ENG	no	0.0497888	0.0042735
KDR	yes	0.471653	0.0042735
EDIL3	no	0.00428676	0.0042735
CDH16	no	0.0161101	0.0042735
GRIN1	no	0.027479	0.0042735
SLC12A1	no	0.0152155	0.0042735
ADCY6	no	0.0198021	0.0042735
TDGF1	no	0.0519413	0.0042735
TGFBR2	no	0.0229979	0.0042735
MLNR	no	0.0640283	0.0042735
CXorf45	no	0.0059817	0.0042735
PLXDC1	yes	0.985517	0.0042735
HSPG2	no	0.03621	0.0042735
ATPAF2	no	0.0268003	0.0042735
FANCB	no	0.0564671	0.0042735
MNX1	no	0.0029706	0.0042735
CEACAM3	no	0.0505977	0.0042735
MET	no	0.020495	0.00854701
FABP5	no	0.063443	0.00854701
ADAM23	no	0.0264246	0.00854701
LTBP1	no	0.0525219	0.00854701
TCF4	no	0.019363	0.00854701
CDH24	no	0.00945738	0.00854701
IFI16	no	0.0342624	0.00854701
SFRP2	no	0.0223873	0.00854701
PDGFRB	no	0.0202473	0.00854701
MYF5	no	0.0329209	0.00854701
THY1	no	0.014688	0.00854701
SIRPG	no	0.0063805	0.00854701
LRP1B	no	0.0321753	0.00854701
PPFIBP1	no	0.0370478	0.00854701
ARD1B	no	0.0269659	0.00854701
CCL4	no	0.031667	0.00854701
OTOF	no	0.0122955	0.00854701
POR	no	0.0531418	0.00854701
MAGI1	no	0.0370985	0.00854701
FOXG1	no	0.0273558	0.00854701
ANXA2	no	0.0304622	0.00854701
PGF	no	0.0384025	0.00854701
NKX2-3	no	0.0409457	0.00854701
TGFBRAP1	no	0.0442994	0.00854701
MYF6	no	0.0402191	0.00854701
FBLN2	no	0.0445464	0.00854701
SAA1	no	0.0451079	0.00854701
TFPI	no	0.038555	0.00854701
CCL5	no	0.0338779	0.00854701
RNH1	yes	0.842278	0.00854701
LRRC18	no	0.00848804	0.00854701
GALNT8	no	0.0260077	0.00854701
EPAS1	no	0.0371651	0.00854701
PZP	no	0.0375696	0.00854701
TWIST1	no	0.0504151	0.00854701
RELL2	no	0.00326282	0.00854701
HOPX	no	0.0279687	0.00854701
PACSIN2	no	0.0174868	0.00854701
FSCN2	no	0.0161101	0.00854701
NRP1	no	0.029972	0.00854701
UCHL1	no	0.0342522	0.00854701
HIF3A	no	0.0302462	0.00854701
CYFIP1	no	0.0169585	0.00854701
SEMA3E	no	0.00469695	0.00854701
OVGP1	no	0.0255892	0.00854701
EFNB3	no	0.043809	0.00854701
THBD	no	0.0490973	0.00854701
MYBPC3	no	0.018896	0.00854701
ITGAV	no	0.0341136	0.00854701
HR	no	0.0274115	0.00854701
CPM	no	0.0413031	0.00854701
P2RY2	no	0.0303025	0.00854701
MORG1	no	0.00386649	0.00854701
EGR3	no	0.0557792	0.00854701
PTPRS	no	0.0229947	0.00854701
SERPINE2	no	0.0480502	0.00854701
LPA	no	0.0361062	0.00854701
HOXC9	no	0.00346352	0.00854701
EFEMP2	no	0.0267188	0.00854701
CXCL9	no	0.0291614	0.00854701
SCARB2	no	0.0240724	0.00854701
POFUT1	no	0.0516255	0.00854701
PCSK5	no	0.0414165	0.00854701
MIF	no	0.0265239	0.00854701
CASK	no	0.0179867	0.00854701
ROBO4	yes	0.885137	0.0128205
ANGPTL3	yes	0.862512	0.0128205
CDH13	yes	0.852641	0.017094
ANGPT4	yes	0.902777	0.0213675
HHEX	yes	0.683627	0.025641
AMOT	yes	0.858704	0.034188
KLK3	yes	0.546927	0.034188
FOXO4	yes	0.690558	0.0384615
APOH	yes	0.699556	0.042735
SOX18	yes	0.861992	0.0470085
PML	yes	0.472606	0.0598291
HOXA3	yes	0.883559	0.0726496
HTATIP2	yes	0.834288	0.0726496
HDAC9	yes	0.633837	0.0897436
NCL	yes	0.497799	0.0982906
AQP1	yes	0.723355	0.0982906
ATPIF1	yes	0.771151	0.115385
HOXB3	yes	0.918695	0.115385
BTG1	yes	0.657683	0.123932
VEGFA	yes	0.548593	0.128205
EGF	yes	0.566666	0.145299
F3	yes	0.637519	0.145299
NF1	yes	0.663148	0.149573
ANG	yes	0.696688	0.15812
SLIT2	yes	0.792018	0.162393
IL6	yes	0.657751	0.17094
SCG2	yes	0.925543	0.179487
JAG1	yes	0.569642	0.183761
ECM1	yes	0.771239	0.183761
CEACAM1	yes	0.610784	0.200855
ANGPT1	yes	0.792313	0.217949
ITGA5	yes	0.569851	0.226496
AGGF1	yes	0.841869	0.230769
SPHK1	yes	0.571333	0.24359
ITGB3	yes	0.437441	0.247863
THBS4	yes	0.718376	0.252137
CHRNA7	yes	0.755427	0.269231
FGF2	yes	0.443111	0.277778
ACVRL1	yes	0.663729	0.299145
HDAC5	yes	0.486982	0.316239
SERPINE1	yes	0.544923	0.320513
S100A7	yes	0.662897	0.376068
FASLG	yes	0.454494	0.435897
SERPINF1	yes	0.729675	0.457265
ERBB2	yes	0.325611	0.457265
TMPRSS6	yes	0.806101	0.474359
STAB2	yes	0.80138	0.482906
PF4	yes	0.636428	0.559829
EPHB4	yes	0.696813	0.559829
PTPRM	yes	0.652886	0.564103
HOXB13	yes	0.862861	0.568376
BMPER	yes	0.794951	0.568376
NPPB	yes	0.777296	0.606838
HIF1A	yes	0.409681	0.623932
ROBO1	yes	0.615686	0.632479
COL4A2	yes	0.500591	0.679487
BMP4	yes	0.519516	0.739316
TNFSF12	yes	0.754293	0.760684
WNT5A	yes	0.554833	0.790598
ID1	yes	0.576643	0.803419
ANXA3	yes	0.667897	0.811966
HOXA5	yes	0.61898	0.82906
KRT1	yes	0.580585	0.84188
ERAP1	yes	0.713328	0.84188
MYH9	yes	0.451176	0.854701
SPINK5	yes	0.804	0.871795
SLC12A6	yes	0.745275	0.871795
NOX1	yes	0.72657	0.901709
LAMA5	yes	0.523383	0.931624
TGFB2	yes	0.471578	0.952991
THBS1	yes	0.426645	0.957265
WARS	yes	0.591807	0.961538
STAB1	yes	0.730929	0.974359
COL4A3	yes	0.480341	0.991453
SRF	yes	0.369708	0.991453
CTNNB1	yes	0.255003	0.995726
IL18	yes	0.492261	0.995726
GHRL	yes	0.497699	1
CCR3	yes	0.420671	1
C1GALT1	yes	0.363466	1
